# Supplementary material for: At the Crossroads of the cGAS-cGAMP-STING Pathway and the DNA Damage Response: Implications for Cancer Progression and Treatment
Source: Pharmaceuticals (Basel). 2023 Dec 1;16(12):1675. doi: 10.3390/ph16121675 (PMC10747911; doi:10.3390/ph16121675)
Supplement: Supplementary file 1 [file pharmaceuticals-16-01675-s001.zip]

Archive with 1 entries (1 files):
- pharmaceuticals-2667839-supplementary.pdf
